# Supplementary material for: The DEAD-box RNA helicase eIF4A is a crucial factor for stem-cell activity and reproduction of the parasite Schistosoma mansoni
Source: Front Cell Infect Microbiol. 2026 Jan 9;15:1731808. doi: 10.3389/fcimb.2025.1731808 (PMC12827517; doi:10.3389/fcimb.2025.1731808)
Supplement: Supplementary file 2 [file Table1.xlsx]

## Sheet: Tabelle1
Supplemental Table S1. Sequences used for the construction of the phylogenetic tree
Species	Protein	ID WormBase ParaSite	ID UniProt	Sequence
Homo sapiens	eIF4AI		P60842	MSASQDSRSRDNGPDGMEPEGVIESNWNEIVDSFDDMNLSESLLRGIYAYGFEKPSAIQQRAILPCIKGYDVIAQAQSGTGKTATFAISILQQIELDLKATQALVLAPTRELAQQIQKVVMALGDYMGASCHACIGGTNVRAEVQKLQMEAPHIIVGTPGRVFDMLNRRYLSPKYIKMFVLDEADEMLSRGFKDQIYDIFQKLNSNTQVVLLSATMPSDVLEVTKKFMRDPIRILVKKEELTLEGIRQFYINVEREEWKLDTLCDLYETLTITQAVIFINTRRKVDWLTEKMHARDFTVSAMHGDMDQKERDVIMREFRSGSSRVLITTDLLARGIDVQQVSLVINYDLPTNRENYIHRIGRGGRFGRKGVAINMVTEEDKRTLRDIETFYNTSIEEMP…
Mus musculus	eIF4AI		P60843	MSASQDSRSRDNGPDGMEPEGVIESNWNEIVDSFDDMNLSESLLRGIYAYGFEKPSAIQQRAILPCIKGYDVIAQAQSGTGKTATFAISILQQIELDLKATQALVLAPTRELAQQIQKVVMALGDYMGASCHACIGGTNVRAEVQKLQMEAPHIIVGTPGRVFDMLNRRYLSPKYIKMFVLDEADEMLSRGFKDQIYDIFQKLNSNTQVVLLSATMPSDVLEVTKKFMRDPIRILVKKEELTLEGIRQFYINVEREEWKLDTLCDLYETLTITQAVIFINTRRKVDWLTEKMHARDFTVSAMHGDMDQKERDVIMREFRSGSSRVLITTDLLARGIDVQQVSLVINYDLPTNRENYIHRIGRGGRFGRKGVAINMVTEEDKRTLRDIETFYNTSIEEMP…
Rattus norvegicus	eIF4AI		Q6P3V8	MSASQDSRSRDNGPDGMEPEGVIESNWNEIVDSFDDMNLSESLLRGIYAYGFEKPSAIQQRAILPCIKGYDVIAQAQSGTGKTATFAISILQQIELDLKATQALVLAPTRELAQQIQKVVMALGDYMGASCHACIGGTNVRAEVQKLQMEAPHIIVGTPGRVFDMLNRRYLSPKYIKMFVLDEADEMLSRGFKDQIYDIFQKLNSNTQVVLLSATMPSDVLEVTKKFMRDPIRILVKKEELTLEGIRQFYINVEREEWKLDTLCDLYETLTITQAVIFINTRRKVDWLTEKMHARDFTVSAMHGDMDQKERDVIMREFRSGSSRVLITTDLLARGIDVQQVSLVINYDLPTNRENYIHRIGRGGRFGRKGVAINMVTEEDKRTLRDIETFYNTSIEEMP…
Xenopus tropicalis	eIF4AI		Q5XGH1	MSASYESRPRDNGPEGMEPDGVIESNWNEVVDSFDDMSLSESLLRGIYAYGFEKPSAIQQRAIMPCIKGYDVIAQAQSGTGKTATFAISILQQIELDMKATQALVLAPTRELAQQIQKVVMALGDYMGASCHACIGGTNVRAEVQKLQSEAPHIVVGTPGRVFDMLNRRYLSPKYIKMFVLDEADEMLSRGFKDQIYDIFQKLSSNAQVVLLSATMPADVLEVTKKFMRDPIRILVKKEELTLEGIRQFYINVEREEWKLDTLCDLYETLTITQAVIFINTRRKVDWLTEKMHARDFTVSALHGDMDQKERDVIMREFRSGSSRVLITTDLLARGIDVQQVSLVINYDLPTNRENYIHRIGRGGRFGRKGVAINMVTEDDKRTLKDIETFYNTTVEEMP…
Danio rerio	eIF4AI		Q802C9	MSSEHEDRPRDNGPEGMEPDGVIESNWKEIVDSFDDMNLREALLRGIYAYGFEKPSAIQQRAILPCIKGYDVIAQAQSGTGKTATFAISILQQIDVELKATQAMVLAPTRELAQQIQKVVLALGDYMGATCHACIGGTNVRNDVQKLQADVPHIVVGTPGRVFDMLNRRYLSPKYIKMFALDEADEMLSRGFKDQIYEIFQKLATDTQVILLSATMPQEVLEVTTKFMRDPVRILVKKEELTLEGIRQFYINVEKEEWKLDTLCDLYETLTITQAVIFINTRRKVDWLTEKMHARDFTVSALHGDMEQKERDVIMKEFRSGSSRVLITTDLLARGIDVQQVSLVINYDLPTNRENYIHRIGRGGRFGRKGVAINMITEDDKRTLRDIETFYNTTVEEMP…
Drosophila melanogaster	eIF4AI		Q02748	MDDRNEIPQDGPASMEPEGVIESTWHEVYDNFDDMNLREELLRGIYGYGFEKPSAIQQRAIIPCVRGRDVIAQAQSGTGKTATFSIAILQQIDTSIRECQALILAPTRELATQIQRVVMALGEYMKVHSHACIGGTNVREDARILESGCHVVVGTPGRVYDMINRKVLRTQYIKLFVLDEADEMLSRGFKDQIQDVFKMLPPDVQVILLSATMPPDVLEVSRCFMRDPVSILVKKEELTLEGIKQFYVNVKQENWKLGTLCDLYDTLSITQSVIFCNTRRKVDQLTQEMSIHNFTVSAMHGDMEQRDREVIMKQFRSGSSRVLITTDLLARGIDVQQVSLVINYDLPSNRENYIHRIGRGGRFGRKGVAINFITDDDRRILKDIEQFYHTTIEEMPANI…
Caenorhabditis elegans	INF1 (eIF4AI)		P27639	MTDVKNDVNVSSVVDADGLIEGNYDQVVESFDDMELKEELLRGIYGFGFEKPSAIQKRAIVPCTTGKDVIAQAQSGTGKTATFSVSILQRIDHEDPHVQALVMAPTRELAQQIQKVMSALGEYLNVNILPCIGGTSVRDDQRKLEAGIHVVVGTPGRVGDMINRNALDTSRIKMFVLDEADEMLSRGFKDQIYEVFRSMPQDVQVVLLSATMPSEVLDVTNRFMRNPIRILVKKDELTLEGIRQFYINVQKDEWKFDCLCDLYNVVNVTQAVIFCNTRRKVDTLTEKMTENQFTVSCLHGDMDQAERDTIMREFRSGSSRVLITTDILARGIDVQQVSLVINYDLPSNRENYIHRIGRSGRFGRKGVAINFVTENDARQLKEIESYYTTQIEEMPESIA…
Saccharomyces cerevisiae	TIF1/2		P10081	MSEGITDIEESQIQTNYDKVVYKFDDMELDENLLRGVFGYGFEEPSAIQQRAIMPIIEGHDVLAQAQSGTGKTGTFSIAALQRIDTSVKAPQALMLAPTRELALQIQKVVMALAFHMDIKVHACIGGTSFVEDAEGLRDAQIVVGTPGRVFDNIQRRRFRTDKIKMFILDEADEMLSSGFKEQIYQIFTLLPPTTQVVLLSATMPNDVLEVTTKFMRNPVRILVKKDELTLEGIKQFYVNVEEEEYKYECLTDLYDSISVTQAVIFCNTRRKVEELTTKLRNDKFTVSAIYSDLPQQERDTIMKEFRSGSSRILISTDLLARGIDVQQVSLVINYDLPANKENYIHRIGRGGRFGRKGVAINFVTNEDVGAMRELEKFYSTQIEELPSDIATLLN
Homo sapiens	eIF4AII		Q14240	MSGGSADYNREHGGPEGMDPDGVIESNWNEIVDNFDDMNLKESLLRGIYAYGFEKPSAIQQRAIIPCIKGYDVIAQAQSGTGKTATFAISILQQLEIEFKETQALVLAPTRELAQQIQKVILALGDYMGATCHACIGGTNVRNEMQKLQAEAPHIVVGTPGRVFDMLNRRYLSPKWIKMFVLDEADEMLSRGFKDQIYEIFQKLNTSIQVVLLSATMPTDVLEVTKKFMRDPIRILVKKEELTLEGIKQFYINVEREEWKLDTLCDLYETLTITQAVIFLNTRRKVDWLTEKMHARDFTVSALHGDMDQKERDVIMREFRSGSSRVLITTDLLARGIDVQQVSLVINYDLPTNRENYIHRIGRGGRFGRKGVAINFVTEEDKRILRDIETFYNTTVEEM…
Mus musculus	eIF4AII		P10630	MSGGSADYNREHGGPEGMDPDGVIESNWNEIVDNFDDMNLKESLLRGIYAYGFEKPSAIQQRAIIPCIKGYDVIAQAQSGTGKTATFAISILQQLEIEFKETQALVLAPTRELAQQIQKVILALGDYMGATCHACIGGTNVRNEMQKLQAEAPHIVVGTPGRVFDMLNRRYLSPKWIKMFVLDEADEMLSRGFKDQIYEIFQKLNTSIQVVLLSATMPTDVLEVTKKFMRDPIRILVKKEELTLEGIKQFYINVEREEWKLDTLCDLYETLTITQAVIFLNTRRKVDWLTEKMHARDFTVSALHGDMDQKERDVIMREFRSGSSRVLITTDLLARGIDVQQVSLVINYDLPTNRENYIHRIGRGGRFGRKGVAINFVTEEDKRILRDIETFYNTTVEEM…
Rattus norvegicus	eIF4AII		Q5RKI1	MSGGSADYNREHGGPEGMDPDGVIESNWNEIVDNFDDMNLKESLLRGIYAYGFEKPSAIQQRAIIPCIKGYDVIAQAQSGTGKTATFAISILQQLEIEFKETQALVLAPTRELAQQIQKVILALGDYMGATCHACIGGTNVRNEMQKLQAEAPHIVVGTPGRVFDMLNRRYLSPKWIKMFVLDEADEMLSRGFKDQIYEIFQKLNTSIQVVLLSATMPTDVLEVTKKFMRDPIRILVKKEELTLEGIKQFYINVEREEWKLDTLCDLYETLTITQAVIFLNTRRKVDWLTEKMHARDFTVSALHGDMDQKERDVIMREFRSGSSRVLITTDLLARGIDVQQVSLVINYDLPTNRENYIHRIGRGGRFGRKGVAINFVTEEDKRILRDIETFYNTTVEEM…
Xenopus tropicalis	eIF4AII		mRNA040929 (XenBase)	MSGGSADYTRDHGGPDGMDPDGVIESNWNEIVDNFDDMNLKESLLRGIYAYGFEKPSAIQQRAIIPCIKGYDVIAQAQSGTGKTATFAISILQQLEIDLKETQALVLAPTRELAQQIQKVILALGDYMGATCHACIGGTNVRNEMQKLQAEAPHIVVGTPGRVFDMLNRRYLSPKWIKMFVLDEADEMLSRGFKDQIYEIFQKLSTNIQVVLLSATMPTDVLEVTKKFMRDPIRILVKKEELTLEGIKQFYINVEREEWKLDTLCDLYETLTITQAVIFLNTRRKVDWLTEKMHARDFTVSALHGDMDQKERDVIMREFRSGSSRVLITTDLLARGIDVQQVSLVINYDLPTNRENYIHRIGRGGRFGRKGVAINFVTEEDKRILRDIETFYNTTVEEM…
Danio rerio	eIF4AII		F1R166	MSSGSADYNSSRDRDHGGPEGMEPDGVIESNWNEITDNFDDMNLKETLLRGIYAYGFEKPSAIQQRAIIPCIKGYDVIAQAQSGTGKTATFAISILQQLEIEQKETQALVLAPTRELAQQIQKVILALGDYMGASCHACIGGTNVRNEMQKLQAEAPHIVVGTPGRVFDMLNRRYLSPKWIKMFVLDEADEMLSRGFKDQIYEIFQKLSTNIQVVLLSATMPADVLEVTTKFMREPVRILVKKEELTLEGIKQFYINVEREEWKLDTLCDLYETLTITQAVIFLNTRRKVDWLTEKMHARDFTVSALHGDMDQKERDIIMREFRSGSSRVLITTDLLARGIDVQQVSLVINYDLPTNRENYIHRIGRGGRFGRKGVAINFVTEEDKRILRDIETFYNTT…
Homo sapiens	eIF4AIII		P38919	MATTATMATSGSARKRLLKEEDMTKVEFETSEEVDVTPTFDTMGLREDLLRGIYAYGFEKPSAIQQRAIKQIIKGRDVIAQSQSGTGKTATFSISVLQCLDIQVRETQALILAPTRELAVQIQKGLLALGDYMNVQCHACIGGTNVGEDIRKLDYGQHVVAGTPGRVFDMIRRRSLRTRAIKMLVLDEADEMLNKGFKEQIYDVYRYLPPATQVVLISATLPHEILEMTNKFMTDPIRILVKRDELTLEGIKQFFVAVEREEWKFDTLCDLYDTLTITQAVIFCNTKRKVDWLTEKMREANFTVSSMHGDMPQKERESIMKEFRSGASRVLISTDVWARGLDVPQVSLIINYDLPNNRELYIHRIGRSGRYGRKGVAINFVKNDDIRILRDIEQYYSTQ…
Rattus norvegicus	eIF4AIII		Q3B8Q2	MAATATMATSGSARKRLLKEEDMTKVEFETSEEVDVTPTFDTMGLREDLLRGIYAYGFEKPSAIQQRAIKQIIKGRDVIAQSQSGTGKTATFSISVLQCLDIQVRETQALILAPTRELAVQIQKGLLALGDYMNVQCHACIGGTNVGEDIRKLDYGQHVVAGTPGRVFDMIRRRSLRTRAIKMLVLDEADEMLNKGFKEQIYDVYRYLPPATQVVLISATLPHEILEMTNKFMTDPIRILVKRDELTLEGIKQFFVAVEREEWKFDTLCDLYDTLTITQAVIFCNTKRKVDWLTEKMREANFTVSSMHGDMPQKERESIMKEFRSGASRVLISTDVWARGLDVPQVSLIINYDLPNNRELYIHRIGRSGRYGRKGVAINFVKNDDIRILRDIEQYYSTQ…
Mus musculus	eIF4AIII		Q91VC3	MAANATMATSGSARKRLLKEEDMTKVEFETSEEVDVTPTFDTMGLREDLLRGIYAYGFEKPSAIQQRAIKQIIKGRDVIAQSQSGTGKTATFSVSVLQCLDIQVRETQALILAPTRELAVQIQKGLLALGDYMNVQCHACIGGTNVGEDIRKLDYGQHVVAGTPGRVFDMIRRRSLRTRAIKMLVLDEADEMLNKGFKEQIYDVYRYLPPATQVVLISATLPHEILEMTNKFMTDPIRILVKRDELTLEGIKQFFVAVEREEWKFDTLCDLYDTLTITQAVIFCNTKRKVDWLTEKMREANFTVSSMHGDMPQKERESIMKEFRSGASRVLISTDVWARGLDVPQVSLIINYDLPNNRELYIHRIGRSGRYGRKGVAINFVKNDDIRILRDIEQYYSTQ…
Danio rerio	eIF4AIII		Q7ZVA6	MATAVVPVRKRILKEEDMTKIEFETSEEVDVTPTFDTMGLREDLLRGIYAYGFEKPSAIQQRAIKQIIKGRDVIAQSQSGTGKTATFCVSVLQCLDIQVRETQALILAPTRELAGQIQKVLLALGDYMNVQCHACIGGTNVGEDIRKLDYGQHVVAGTPGRVFDMIRRRSLRTRAIKMLVLDEADEMLNKGFKEQIYDVYRYLPPATQVCLISATLPHEILEMTNKFMTDPIRILVKRDELTLEGIKQFFVAVEREEWKFDTLCDLYDTLTITQAVIFCNTKRKVDWLTEKMREANFTVSSMHGDMPQKERESIMKEFRSGASRVLISTDVWARGLDVSQVSLIINYDLPNNRELYIHRIGRSGRYGRKGVAINFVKNDDIRILRDIEQYYSTQIDEMP…
Xenopus tropicalis	eIF4AIII		B7ZTW1	MAAAAVTAVAGVTSGSSRKRLLREEDMTKVEFETSEEVDVTPTFDTMGLREDLLRGIYAYGFEKPSAIQQRAIKQIIKGRDVIAQSQSGTGKTATFCVSVLQCLDIQVRETQALILAPTRELAGQIQKVLLALGDYMNVQCHACIGGTNVGEDIRKLDYGQHVVAGTPGRVFDMIRRRSLRTRAIKMLVLDEADEMLNKGFKEQIYDVYRYLPPATQVCLISATLPHEILEMTNKFMTDPIRILVKRDELTLEGIKQFFVAVEREEWKFDTLCDLYDTLTITQAVIFCNTKRKVDWLTEKMREANFTVSSMHGDMPQKERESIMKEFRSGASRVLISTDVWARGLDVPQVSLIINYDLPNNRELYIHRIGRSGRYGRKGVAINFVKNDDIRILRDIEQY…
Caenorhabditis elegans	eIF4AIII	WBGene00022029	na	MAENKKKNDDMATVEFESSEEVSIIPTFDKMGLREDLLRGIYAYGFEKPSAIQQRAIPAILKARDVIAQAQSGTGKTATFSISVLQSLDTQVRETQALILSPTRELAVQIQKVVLALGDYMNVQCHACIGGTNLGEDIRKLDYGQHVVSGTPGRVFDMIRRRNLRTRAIKLLVLDEADEMLNKGFKEQLYDIYRYLPPGAQVVLLSATLPHEILEMTSKFMTDPIRILVKRDELTLEGIKQFFVAVDREEWKFDTLIDLYDTLTITQAVLFCNTRRKVDWLTDKMKEANFTVSSMHGDMEQKDRDEVMKEFRAGTTRVLISTDVWARGLDVPQVSLVINYDLPNNRELYIHRIGRSGRFGRKGVAINFVKQDDVRILRDIEQYYSTQIDEMPMNIADII
Drosophila melanogaster	eIF4AIII		Q9VHS8	MARKNAQAEDLSNVEFETSEDVEVIPTFNAMNLKEELLRGIYAYGFEKPSAIQQRSITPIVKGRDVIAQAQSGTGKTATFSISILQSLDTTLRETQVLCLSPTRELAVQIQKVILALGDMMNVQCHVCIGGTNLGEDIRKLDYGQHIVSGTPGRVFDMIKRRVLRTRAIKMLVLDEADEMLNKGFKEQIYDVYRYLPPATQVVLISATLPHEILEMTSKFMTDPIRILVKRDELTLEGIKQFFVAVEREEWKFDTLCDLYDTLTITQAVIFCNTKRKVDWLTEKMREANFTVSSMHGDMPQKERDEIMKEFRAGQSRVLITTDVWARGIDVQQVSLVINYDLPNNRELYIHRIGRSGRFGRKGVAINFVKSDDIRILRDIEQYYSTQIDEMPMNVADLI
Saccharomyces cerevisiae	FAL1		Q12099	MSFDREEDQKLKFKTSKKLKVSSTFESMNLKDDLLRGIYSYGFEAPSSIQSRAITQIISGKDVIAQAQSGTGKTATFTIGLLQAIDLRKKDLQALILSPTRELASQIGQVVKNLGDYMNVNAFAITGGKTLKDDLKKMQKHGCQAVSGTPGRVLDMIKKQMLQTRNVQMLVLDEADELLSETLGFKQQIYDIFAKLPKNCQVVVVSATMNKDILEVTRKFMNDPVKILVKRDEISLEGIKQYVVNVDKEEWKFDTLCDIYDSLTITQCVIFCNTKKKVDWLSQRLIQSNFAVVSMHGDMKQEERDKVMNDFRTGHSRVLISTDVWARGIDVQQVSLVINYDLPEIIENYIHRIGRSGRFGRKGVAINFITKADLAKLREIEKFYSIKINPMPANFAELS
Schistosoma mansoni	eIF4AIII	Smp_034190	G4VEF4	MESVSKRNNLEDLKNVEFETSENIEVIPSFDSMCLRDDLLRGIYAYGFERPSAIQQRAIKQIVKGRDVIAQAQSGTGKTATLGISILQMLDTQLRETQALVLSPTRELASQIQKVILALGDYMNVQCHACYGGTNIGEDIRKLDYGQHVISGTPGRVFDMIRRRSLRTRAVKLFVLDEADEMLDKGFKEQIYDVYRYLPPGTQVVLLSATMPHEILEMTSKFMTNPVRILVKRDELTLEGIKQFFVAVEREEWKFDTLCDLYDTLTVTQSVIFCNTKRKVAWLTEKMLKNNFTVASMHGDMVQKEREEIMKDFRAGDSRVLITTDLWARGIDVQQVSLVINYDLPNNRELYIHRIGRSGRFGRKGVAINFVKTDDIKILRDIEQYYSTQIDEMPMNVSD…
Schistosoma rodhaini	eIF4AIII	SRDH1_47870	na	MESVSKRNNLEDLKNVEFETSENIEVIPSFDSMCLRDDLLRGIYAYGFERPSAIQQRAIKQIVKGRDVIAQAQSGTGKTATLGISILQMLDTQLRETQALVLSPTRELASQIQKVILALGDYMNVQCHACYGGTNIGEDIRKLDYGQHVISGTPGRVFDMIRRRSLRTRAVKLFVLDEADEMLDKGFKEQIYDVYRYLPPGTQVVLLSATMPHEILEMTSKFMTNPVRILVKRDELTLEGIKQFFVAVEREEWKFDTLCDLYDTLTVTQSVIFCNTKRKVAWLTEKMLKNNFTVASMHGDMVQKEREEIMKDFRAGDSRVLITTDLWARGIDVQQVSLVINYDLPNNRELYIHRIGRSGRFGRKGVAINFVKTDDIKILRDIEQYYSTQIDEMPMNVSD…
Schistosoma haematobium	eIF4AIII	MS3_00006889	A0A094ZL32	MESVSKRNNLEDDLKNVEFETSENIEVIPSFDSMCLRDDLLRGIYAYGFERPSAIQQRAIKQIVKGRDVIAQAQSGTGKTATLGISILQMLDTQLRETQALVLSPTRELASQIQKVILALGDYMNVQCHACYGGTNIGEDIRKLDYGQHVISGTPGRVFDMIRRRSLRTRAVKLFVLDEADEMLDKGFKEQIYDVYRYLPPGTQVVLLSATMPHEILEMTSKFMTNPVRILVKRDELTLEGIKQFFVAVEREEWKFDTLCDLYDTLTVTQSVIFCNTKRKVAWLTEKMLKNNFTVASMHGDMVQKEREEIMKDFRAGDSRVLITTDLWARGIDVQQVSLVINYDLPNNRELYIHRIGRSGRFGRKGVAINFVKTDDIKILRDIEQYYSTQIDEMPMNVS…
Schistosoma japonicum	eIF4AIII	EWB00_000741	Q5DC56	MESESKRINVEEDLKNVEFETSENIEVIPSFDSMCLRDDLLRGIYAYGFERPSAIQQRAIKQIIKGRDVIAQAQSGTGKTATLGISILQMLDTQLRETQALVLSPTRELASQIQKVILALGDYTNVHCHACYGGTNIGEDIRKLDYGQHVISGTPGRVFDMIRRRSLRTRAVKLFVLDEADEMLDKGFKEQIYDVYRYLPPGTQVVLLSATMPHEILEMTSKFMTNPVRILVKRDELTLEGIKQFFVAVEREEWKFDTLCDLYDTLTVTQSVIFCNTKRKVAWLTEKMLKNNFTVASMHGDMVQKEREKIMKDFRAGDSRVLITTDLWARGIDVQQVSLVINYDLPNNRELYIHRIGRSGRFGRKGVAINFVKTDDIKILRDIEQYYSTQIDEMPMNVS…
Trichobilharzia regenti	eIF4AIII	TREG1_75090	na	MERSSKRIHNEDDLTNVEFETSENIDVIPSFDSMCLRDDLLRGIYAYGFERPSAIQQRAIKQIVKGRDVIAQAQSGTGKTATLGISILQMLDTQLRETQALILSPTRELASQIQKVILALGDYMNVQCHACYGGTNIGEDIRKLDYGQHVISGTPGRVFDMIRRRSLRTRAVKLFVLDEADEMLDKGFKEQIYDVYRYLPPGTQVVLLSATMPHEILEMTSKFMTNPIRILVKRDELTLEGIKQFFVAVEREEWKFDTLCDLYDTLTVTQSVIFCNTRRKVAWLTEKMLKNNFTVASMHGEMVQKEREEIMKDFRAGDSRVLITTDLWARGIDVQQVSLVINYDLPNNRELYIHRIGRSGRFGRKGVAINFVKTDDIKILRDIEQYYSTQIDEMPMNVS…
Clonorchis sinensis	eIF4AIII	CSKR_101177	A0A3R7CH37	METVASRSVRQDLDDQLKNVEFETSEDVDVIPSFEAMGLRDDLLRGIYAYGFERPSAIQQRAIKQIVKGRDVIAQAQSGTGKTATLGMAILQMLDTQLRETQALVLSPTRELASQIQKVILALGDYMNVHCHACYGGTNVGEDIRKLDYGQHVVSGTPGRVFDMIRRRNLRTRAIKLFILDEADEMLDKGFKEQIYDVYRYLPPGTQVVLLSATMPHEILEMTSKFMTKPVRILVKRDELTLEGIKQFFVAVEREEWKFDTLCDLYDTLTVTQSVIFCNTKRKVEWLTEKMRKNNFTVASMHGDMVQREREEIMRDFRAGESRVLITTDLWARGLDVQQVSLVINYDLPNNRELYIHRIGRSGRFGRKGVAINFVKTEDIRILRDIEQYYSTQIDEMPM…
Fasciola hepatica	eIF4AIII	D915_007619	A0A4E0RV39	MATGAVRQNPDEQLKNIEFETSEDVDVIPSFESMGLRDDLLRGIYAYGFERPSAIQQRAIKQIVKGRDVIAQAQSGTGKTATLAMSILQMLDTQLRETQALILSPTRELASQIQKVILALGDYMNVYCHACYGGTNIGEDIRKLDYGQHVISGTPGRVFDMIRRRNLRTRAVKLFVLDEADEMLDKGFKEQIYDVYRYLPPGTQVVLLSATMPHEILEMTSKFMTRPVRILVKRDELTLEGIKQFFVAVEREEWKFDTLCDLYDTLTVTQSVIFCNTKRKVEWLTEKMRKNNFTVASMHGDMVQKEREEIMRDFRAGESRVLITTDLWARGLDVQQVSLVINYDLPNNRELYIHRIGRSGRFGRKGVAINFVKTEDIRILRDIEQYYSTQIDEMPMNVS…
Echinococcus granulosus	eIF4AIII	EGR_03121	U6JHC3	MAESRSRRPNPVDEFKNMEFETSEDVDVLPTFDSMNLREDLLRGIYAYGFERPSAIQQRAIKQIILGRDVIAQAQSGTGKTATLAIASLQVLDIQLRDTQVLILSPTRELALQIQKVILVLGDFMNVQCHACYGGTNVGEDIKKLDYGQHIVSGTPGRVFDMIKRRNLRTRTIKLLILDEADEMLDKGFKEQIYDVYRYLPPGTQVVLLSATMPHDILEMTSKFMTDPVRILVKRDELTLEGIKQFFVAVEREEWKFETLCDLYDTLTVTQSVIFCNTRRKAEWLADKMRKSNFTVTVMHGDMVQKEREEIMRNFRSSESRVLITTDLLARGIDVQQVSMVINYDLPNNRELYIHRIGRSGRFGRKGVAINFVKNEDIRILRDIEQYYSTQIDEMPMNV…
Echinococcus multilocularis	eIF4AIII	EmuJ_001193600	A0A068Y0S3	MAESRSRRPNPVDEFKNIEFETSEDVDVLPTFDSMNLREDLLRGIYAYGFERPSAIQQRAIKQIILGRDVIAQAQSGTGKTATLAIASLQVLDIQLRDTQVLILSPTRELALQIQKVILVLGDFMNVQCHACYGGTNVGEDIKKLDYGQHIVSGTPGRVFDMIKRRNLRTRTIKLLILDEADEMLDKGFKEQIYDVYRYLPPGTQVVLLSATMPHDILEMTSKFMTDPVRILVKRDELTLEGIKQFFVAVEREEWKFETLCDLYDTLTVTQSVIFCNTRRKAEWLADKMRKSNFTVTVMHGDMVQKEREEIMRNFRSSESRVLITTDLLARGIDVQQVSMVINYDLPNNRELYIHRIGRSGRFGRKGVAINFVKNEDIRILRDIEQYYSTQIDEMPMNV…
Schmidtea mediterranea	eIF4AIII	h1SMcG0012404	na	MAKKEMTTDISKVEFETSEEIDVTPVFNKMNLKEDLLRGIYAYGFEKPSAIQARAIKQIVKGRDVIAQAQSGTGKTSLIAISSLQLTDIDLRETQILILSPTRELAQQTQKVILALGDYMNVQCHACIGGASMAQDMKKLDYGQHIVSGTPGRVFDMMQRRNLRTSKISTLVLDEADEMLDKGFKEQIYQIYRYLPPGTQVILISATLPHEILEMTSKFMTNPIRILVKRDELTLEGIKQYFVSVEREEWKFDTLCDIYDTVTVTQVVIFCNTKRKVEWLTEKMRENNFTVSSIHGDMPQGERDEITRQFRALETRVLITTDVWARGIDVQHVSLVINYDLPNNRELYIHRIGRSGRYGRKGVAINFVKSDDVRILRDIEQFYATQIDEMPMNMAELVK
Echinococcus multilocularis	eIF4A-a	EmuJ_000150000	A0A087VZF6	MQYGVGFGWCLLFVFSEPVPEDGEIETNYHETVERFDQLSLRDEVLRGIYQYGFERPSAIQQRAILPCLQGRDVIAQAQSGTGKTATFTISILQKLDTNLTKCQALVLAPTRELAKQIQSVIQKIGYLLNVKCYACIGGTRLQQDLQVLPEGQHVVVGTPGRVFDMMERQVLSTDYIKIFVLDEADEMLSRGFETQIQNIFSCLPDTAQVILLSATMPPEIFEITKKMIKDPVKILVKKEELTLDGIRQFYIQVKLEDYKLPTLLDLYTVLDLGQVVIFVNTVKKAINLKEELVRRKFQVSCIHSDLTQEQRDAIMSDFRGGSSRVLLSTDILARGIDVQQVSLVLNYDLPNRREVYIHRIGRSGRFGRKGVAINFVTEADVPLLDQLMNYYHTQILEM…
Echinococcus granulosus	eIF4A-a	EGR_06994	W6UXB5	MQYGVGEPAPEDGEIETNYHETVESFDQLGLRDEVLRGIYQYGFERPSAIQQRAILPCLQGRDVIAQAQSGTGKTATFTISILQKLDTNLTKCQALVLAPTRELAKQIQSVIQKIGHLLNVKCYACIGGTRLQQDLQVLPEGQHVVVGTPGRVFDMMERQVLSTDYIKIFVLDEADEMLSRGFETQIQNIFSCLPDTAQVILLSATMPPEIFEITKKMIKDPVKILVKKEELTLDGIRQFYIQVKLEDYKLPTLLDLYTVLDLGQVVIFVNTVKKAINLKEELVRRKFKVSCIHSDLTQEQRDAIMSDFRSGSSKVLLSTDILARGIDVQQVSLVLNYDLPNRREVYIHRIGRSGRFGRKGVAINFVTEADVPLLDQLMNYYHTQILEMPDNIMDLLII…
Echinococcus granulosus	eIF4A-b	ECG_03235	A0A068X0W4	MQYGVGFDGEIETNYHETVESFDQLGLRDEVLRGIYQYGFERPSAIQQRAILPCLQGRDVIAQAQSGTGKTATFTISILQKLDTNLTKCQALVLAPTRELAKQIQSVIQKIGHLLNVKCYACIGGTRLQQDLQVLPEGQHVVVGTPGRVFDMMERQVLSTDYIKIFVLDEADEMLSRGFETQIQNIFSCLPDTAQVILLSATMPPEIFEITKKMIKDPVKILVKKEELTLDGIRQFYIQVKLEDYKLPTLLDLYTVLDLGQVVIFVNTVKKAINLKEELVRRKFKVSCIHSDLTQEQRDAIMSDFRSGSSKVLLSTDILARGIDVQQVSLVLNYDLPNRREVYIHRIGRSGRFGRKGVAINFVTEADVPLLDQLMNYYHTQILEMPDNIMDLL
Clonorchis sinensis	eIF4A-a	CSKR_111610	A0A8T1MFE6	MSEDTEIDTNYHEVVDSFDKMGLKPELLRGIYGYGYERPSAIQQRAIKPAIEGRDVIAQAQSGTGKTATFAISLLQRADLTSNQCQALVLAPTRELARQIKLVVQRIGTYMNVRCHTCIGGMSVMQDVATLQEGQHVVVGTPGRVFDMMNRRVLTTSAIKIFVLDEADEMLSRGFAEQIKDIYRFLPDDAQIMLLSATMPRDMLEVTKNIMKDPVKILVKKEELTLDGIKQFYINVSEEKYKLDTLMDLYGIMHLSQVVIFVNTVRKAEALYNELIKQKFNVSCMNSDMDQEERDRVMSEYRSGTSRILLSTDVLARGIDVQQVSLVVNYDLPSNRETYIHRIGRGGRFGRKGTAINFVTQSEMETLCDLMKYYNTEIVEMPDEIADFL
Fasciola hepatica	eIF4A-a	D915_006940	A0A4E0RPA5	MSSDNTEIDTNYHDVVDGFEKMGLKDELLRGIYSYGYERPSAIQQRAIKPSIEGRDVIAQAQSGTGKTATFAISLLQRADLSSPNCQGLILAPTRELARQIKLVVQRIGTYLGVRCYTCIGGTSTAEDIRNLQEGQHVVVGTPGRVFDMMNRGALATTHIKMFVLDEADEMLSRGFADQIKEIYRFLPETAQIMLLSATMPKDMLEVTRRIMKDPVQILVKKEELTLDGIKQFFINVSEEQYKLDTLMDLYGIMNLNQVVIFVNTVRKAEALYNELSSRNFQVSCMNSDMDQEERDRVMSEYRSGHSRILLSTDVLARGIDVQQVSLVINYDLPSNRETYIHRIGRGGRFGRKGTAINFVTKNEMEALADLMRYYDTEIVEMPSEIADLL
Trichobilharzia regenti	eIF4A-a	TREG1_59650	na	MSNSVDDSEIETNYHEIVDGFDKMGLKPELLRGIYNYGYEKPSAIQQRAIKPCIDGRDVIAQAQSGTGKTATFAISILQRVDVSSNACQALVLVPTRELARQIQTVVKSIGAYLNVKCHTCIGGTSTTEDVACLQQGQHVVVGTPGRVFDMMSRGILTTAGIKIFVLDEADQMLDRGFEAQIKEIYRFLPENAQIMLLSATMPKQILSIARSIMQDPVQILIKKEELTLDGIKQFYINVVKEEFKLETLMDLYRVMNLSQVVIFVNSVRKASDLYAQLVNRKFEVSCINSDMDQKERDRVMSEYRNGASRILLSTDVLARGIDVQQVSLVVNYDLPSNRETYIHRIGRGGRFGRKGTAINFVTETEMEALSDLQQYFNTEILEMPTDIVDFM
Schistosoma japonicum	eIF4A-a	EWB00_001080	Q5DCD8	MSNSTEDSEIETNYYEVVDGFEKLGLKSELLRGIYSYGYEKPSAIQQRAIKPSVEGRDVIAQAQSGTGKTATFAISILQRIDVSSNTCQALVLVPTRELARQIQTVVQRIGSYLNVRCHTCIGGTRMSEDVACLQQGQHVVVGTPGRVIDMMNRSILATSNIKIFVLDEADQMLGRGFEPQIKEIYKYLPESAQIMLLSATMPKQMLTIARGIMQDPVQILIKKEELTLDGIKQFYINVSKEEYKLETLMDLYKVMNLSQVVIFVNSVRKASYLSEELANRNFQVSCINSDMEQEKRDRVMEEYRSGRSRILLSTDVLARGIDVQQVSLVVNYDLPGDRETYIHRIGRGGRFGRKGTAINFITDTEKEALRDLQTYYNTEILEMPDDIVDFL
Schistosoma haematobium	eIF4A-a	MS3_00004923	na	MSNFVEDSEIETNYTEIVDGFEKLELKPELLRGIYGYGYEKPSAIQQRAIKPSIEGRDVIAQAQSGTGKTATFAISILQRIDITSNTCQALVLVPTRELARQIQTVMQRIGSYLTVKCHTCIGGTRTSHDMACLQQGQHVVVGTPGRVFDMMNRNTLATANIKVFVLDEADQMLDRGFEPQIKEIYRFLPDTSQIMLLSATMPKPMLSIARSIMHDPVQILIKKEELTLDGIKQFYINVCREEYKLETLMDLYGIMNLSQVVIFVNSVNKSTHICNELRLKKFQVSCIHSDMDQEKRDAVMEEFRSGRSRILLSTDILARGIDVQQVSLVVNYDLPSNRETYIHRIGRGGRFGRKGTAINFITDSEIEALSDLQQYFNTEILEMPDDIVDFL
Schistosoma mansoni	eIF4A-a	Smp_097660	G4LXB6	MSNSVEDSEIETNYHEVVDGFEKLDLKPELLRGIYGYGYEKPSAIQQRAIKPSIEGRDVIAQAQSGTGKTATFAISILQRIDVSSNTCQALVLVPTRELARQIQTVVQRIGSYLCVKCYTCIGGTRTSQDMACLQQGQHVVVGTPGRVFDMMNRNTLATANIKIFVLDEADQMLDRGFEPQIKEIYRFLPETAQIMLLSATMPKSILSIARSIMHDPVQILIKKEELTLDGIKQFYINVSKEDYKLETLMDLYGIMNLSQVVIFVNSVNKSTHICNELKLKKFQVSCIHSDMDQEKRDAVMEEFRSGRSRILLSTDILARGIDVQQVSLVVNYDLPSNRETYIHRIGRGGRFGRKGTAINFITESEVEALSDLQQYFNTEILEMPDDIVDFL
Schistosoma rodhaini	eIF4A-a	SRDH1_40330	na	MSNSVEDSEIETNYHEVVDGFEKLDLKPELLRGIYGYGYEKPSAIQQRAIKPSIEGRDVIAQAQSGTGKTATFAISILQRIDVSSNTCQALVLVPTRELARQIQTVVQRIGSYLCVKCYTCIGGTRTSQDMACLQQGQHVVVGTPGRVFDMMNRNTLATANIKIFVLDEADQMLDRGFEPQIKEIYRFLPETAQIMLLSATMPKSILSIARSIMHDPVQILIKKEELTLDGIKQFYINVSKEDYKLETLMDLYGIMNLSQVVIFVNSVNKSTHICNELKLKKFQVSCIHSDMDQEKRDAVMEEFRSGRSRILLSTDILARGIDVQQVSLVVNYDLPSNRETYIHRSVPII
Schistosoma mansoni	eIF4A-b	Smp_166400	A0A3Q0KS67	MESDNNINSHYNNVCDSFDRMNLKENLLRGIFAYGFEKPSAIQQRAIIPSIEGRNVIAQAQSGTGKTATFSIAILQQICTNDPRCQALVLAPTRELAKQIQMVVLALGDYMNISCHVCIGGTQVSTDIEQLQLGQQIVVGTPGRVLDMISRGYLHTQTIKCFVLDEADEMLSLGFKDQIQEIFRSLNSSVQIILLSATIPNEVLEISKHFMRNPVRILLKQEELTLDGIRQFYVNVEQEEWKLETLCDLYQTITITQAVIFCNSRRKVEWLTNELIERDFIVSAMHGEMEQIERDNIMTAFRSGSSRILISTDLLSRGIDVQQISLVINFDLPTNLESYIHRIGRGGRFGRKGVAINFVTLADQRLLKDLENFYSTKIIELPMDVANLF
Schmidtea mediterranea	eIF4A-a	h1SMcG0013799	na	MENPGEIETNYEKVTESFDDMNLKEDLLRGIYAYGFEKPSAIQQRAVLPAIEGHDVIAQAQSGTGKTATFSVAILQRIDVSKNEVQALVLAPTRELAKQIHKVIIALGDYMGAKSYACIGGTRVQEDVGNLENGVHVIVGTPGRVNDMIERGNLKTNNIKMFVLDEADEMLSRGFKEQIHSVIQYIEHDTQIVLLSATMPPDVLEVTRKFMRNPVKILVKKEELTLEGIRQFYVNVGDEEYKFETLTDLYETLTITQAVIFCNTRRKVDGLTDSLKGKQFIVSSMHGDMQQDMRDQIMKEFRSGSSRILITTDLLARGIDVQQVSLVINYDLPSNRENYIHRIGRGGRFGRKGVAINFVTQDDIRTLQDLESYYSTHIEEMPMNIADLI
Schmidtea mediterranea	eIF4A-b	h1SMcG0003041	na	TIMTNKIIETFEDLNLKEELLRGIFAYGFEKPSAIQKRAILPAIEGHDVIAQAQSGSGKTGTFAISVLQNVDQSLNKVQAIILAPTRELAQQTNNIITSIGDFMGIKCCACIGGRNVKDDIRNIKSGMQVVVGTPGRVKDMINKRHIETTHIKIFVLDEADEMLSRGFQQDVCDCLGYLEPGTQIFLLSATMPDDVLSVANSFMKDPVRILVNKEELTLEGIRQFYVDCGRDEYKCETLVDLYHNLTIKQAVIFCNYKTSVISLTENLTQQGFTVSAVHSDIDQATRDQIMVQFRNGSTRVLITTDLLCRGIDVQNISIVINYDLPKNKENYIHRIGRCGRYGRKGVALNFVTNKDFQAMKEIERFYNTAIQELPMDLSEFL
Schmidtea mediterranea	eIF4A-c	h1SMcG0003030	na	MTNKIIETFEDLNLKEELLRGIFAYGFEKPSAIQKRAILPAIEGHDVIAQAQSGSGKTGTFTISVLQNVDQSLNKVQAIILAPTRELAQQTNNIITSIGDFMGVKCCACIGGRNVKDDIRNIKSGMQVVVGTPGRVKDMINKRHIETTHIKIFVLDEADEMLSRGFQQDVCDCLGYLEPGTQIFLLSATMSDDVLSVANSFMKDPVRILVNKEELTLEGIRQFYVDCGRDEYKCETLVDLYHNLTIKQAVIFCNYKTSVISLTENLTQQGFTVSAVHSDIDQATRDQIMVQFRNGSTRVLITTDLLCRGIDVQNISIVINYDLPKNKENYIHRIGRCGRYGRKGVALNFVTNKDFQAMKEIERFYNTAIQELPMDLSEFL
Clonorchis sinensis	eIF4A-b	CSKR_113093	A0A3R7GQS4	MDHHNDDIDSNYNFCCDSFDRMNLKEGLLRGIFAYGFEKPSAIQQRAILPSIEGRNVIAQAQSGTGKTATFSIAMLQQINTADPRCQALVLAPTRELAKQIQTVVVALGDYMDITCHACIGGTQVSTDMERLQMGQQIVVGTPGRVLDMIRRGSLRTDSIRIFVLDEADEMLSMGFKDQIQEIFRCLKHDVQVILLSATIPDEVLEVTKHFMVDPVRILVKQEELTLEGIRQFYVNVEQEEWKLETLCDLYQTIAITQAVIFCNTRRKVEWLTQELTERDFIVSAMHGDMEQAERDNIMTAFRSGSSRVLISTDLLARGIDVQQVSLVINFDLPNTLENYIHRIGRGGRFGRKGVAINFVTLADKRTLKELETFYNTKISELPVDVADLF
Fasciola hepatica	eIF4A-c	D915_006629	A0A4E0R907	MEGDHEVVSNYEFLCDSFDRMNLKEGLLRGIFAYGFEKPSAIQQRAILPSIEGRNVIAQAQSGTGKTATFSIAMLQQISTSDPRCQALVLAPTRELAKQIQTVVMALGDYMDITCHACIGGTQVSADMERLQSGQQIVVGTPGRVLDLIHRGYLRTEAIRIFVLDEADEMLSLGFKNQIKEIFRCLNHDVQVILLSATIPDEVLEVTKHFMDDPVRILVKQEELTLEGIRQFYVNVEQEEWKLDTLCDLYQTITITQAHGEMEQAERDNIMTAFRSGSSRVLISTDLLARGIDVQQISLVINFDLPTTLENYIHR
Fasciola hepatica	eIF4A-b	D915_004598	A0A4E0R7D6	MALGDYMDITCHACIGGTQVSADMERLQSGQQIVVGTPGRVLDLIHRGYLRTEAIRIFVLDEADEMLSLGFKNQIKEIFRCLNHDVQVILLSATIPDEVLEVTKHFMDDPVRILVKQEELTLEGIRQFYANVEQEEWKLDTLCDLYQTITITQAVIFCNTRRKVEWLTNELTERGFIVSAMHGEMEQAERDNIMTAFRSGSSRVLISTDLLARGIDVQQISLVINFDLPTTLENYIHRIGRGGRFGRKGVAINFVTFADRRTLKELETSTARKSPNCPWMLRICSNPVVPSRTCD
Trichobilharzia regenti	eIF4A-b	TREG1_72690	na	MISQITFLFILLLFFNKMEADNDINNHYGDVCDSFDRMNLKESLLRGIFAYGFEKPSAIQQRAILPSIEGRNVIAQAQSGTGKTATFSIAILQQICTTDPRCQALVLAPTRELAKQIQMVVLALGDYMDITCHVCIGGTQVSADIEQLQMGQQIVVGTPGRVLDMINRGYLRTQTIKCFVLDEADEMLSLGFKDQIQEIFRSLDPAVQVILLSATIPNEVLEITRHFMRNPVRILLKQDELTLEGIRQFYVNVEQEEWKLETLCDLYQTITITQAVIFCNSRRKVEWLTNELIERDFIVSAMHGEMEQVERDNIMAAFRSGSSRILISTDLLSRGIDVQQVSLVINFDLPTNLESYIHRIGRGGRFGRKGVAINFVTLADQRILKDLENFYSTKIIELP…
Schistosoma japonicum	eIF4A-b	EWB00_005163	A0A4Z2D2X3	MESDNDINYNYNDVCDSFDRMNLKENLLRGIFAYGFEKPSAIQQRAILPSIEGRNVIAQAQSGTGKTATFSIAILQQICTTDPRCQALVLAPTRELAKQIQMVVLALGDYMNISCHVCIGGTQVSADIEQLQLGQQIVVGTPGRVLDMINRGYLRTQTIKCFVLDEADEILSLGFKDQIQEIFRSLDPAVQIILLSATIPNEVLEISKHFMRNPVRILLKQEELTLDGIRQFYVNVEQEEWKLETLCDLYQTITITQAVIFCNSRRKVEWLTNELIERDFIVSSMHGEMEQVERDNIMAAFRSGSSRILISTDLLSRGIDVQQISLVINFDLPTNLESYIHRIGRGGRFGRKGVAINFVTLADQRILTDLENFYSTKITELPMDVANLF
Schistosoma rodhaini	eIF4A-b	SRDH1_45250	na	MNPYLASANTLITKFSATCYFLMESDNDINSHYNNVCDSFDRMNLKENLLRGIFAYGFEKPSAIQQRAIIPSIEGRNVIAQAQSGTGKTATFSIAILQQICTNDPRCQALVLAPTRELAKQIQMVVLALGDYMNISCHVCIGGTQVSTDIEQLQLGQQIVVGTPGRVLDMISRGYLRTQTIKCFVLDEADEMLSLGFKDQIQEIFRSLNSSVQIILLSATIPNEVLEISKHFMRNPVRILLKQEELTLDGIRQFYVNVEQEEWKLETLCDLYQTITITQAVIFCNSRRKVEWLTNELIERDFIVSAMHGEMEQIERDNIMTAFRSGSSRILISTDLLSRGIDVQQISLVINFDLPTNLESYIHRIGRGGRFGRKGVAINFVTLADQRLLKDLENFYSTK…
Schistosoma haematobium	eIF4A-b	MS3_00007113	na	MHHRYYLKINNETVHWTFFGLAPISKFFATCYFLMESDNDINSHYNNVCDSFDSMNLKENLLRGIFAYGFEKPSAIQQRAIIPSIEGRNVIAQAQSGTGKTATFSIAILQQICTNDPRCQALVLVPTRELAKQIQMVVLALGDYMNISCHVCIGGTQVSTDIEQLKLGQQIVVGTPGRVFDMISRGYLRTKTIKCFVLDEADEMLSLGFKDQIQDIFRSLDPAVQIILLSATIPDEVLEISKQFMRNPVRILLKQEELTLDGIRQFYVNVEQEEWKLETLCDLYQSITITQAVIFCNSRRKVEWLTNELIERDFIVSAMHGEMEQIERDNIMTAFRSGSSRILISTDLLSRGIDVQQISLVINFDLPTNLESYIHRIGRGGRFGRKGVAINFVTLADER…
Saccharomyces cerevisiae	p68		P24783	MTYGGRDQQYNKTNYKSRGGDFRGGRNSDRNSYNDRPQGGNYRGGFGGRSNYNQPQELIKPNWDEELPKLPTFEKNFYVEHESVRDRSDSEIAQFRKENEMTISGHDIPKPITTFDEAGFPDYVLNEVKAEGFDKPTGIQCQGWPMALSGRDMVGIAATGSGKTLSYCLPGIVHINAQPLLAPGDGPIVLVLAPTRELAVQIQTECSKFGHSSRIRNTCVYGGVPKSQQIRDLSRGSEIVIATPGRLIDMLEIGKTNLKRVTYLVLDEADRMLDMGFEPQIRKIVDQIRPDRQTLMWSATWPKEVKQLAADYLNDPIQVQVGSLELSASHNITQIVEVVSDFEKRDRLNKYLETASQDNEYKTLIFASTKRMCDDITKYLREDGWPALAIHGDKDQRER…
Mus musculus	p68		Q61656	MSSYSSDRDRGRDRGFGAPRFGGSRTGPLSGKKFGNPGEKLVKKKWNLDELPKFEKNFYQEHPDLARRTAQEVDTYRRSKEITVRGHNCPKPVLNFYEANFPANVMDVIARQNFTEPTAIQAQGWPVALSGLDMVGVAQTGSGKTLSYLLPAIVHINHQPFLERGDGPICLVLAPTRELAQQVQQVAAEYCRACRLKSTCIYGGAPKGPQIRDLERGVEICIATPGRLIDFLECGKTNLRRTTYLVLDEADRMLDMGFEPQIRKIVDQIRPDRQTLMWSATWPKEVRQLAEDFLKDYIHINIGALELSANHNILQIVDVCHDVEKDEKLIRLMEEIMSEKENKTIVFVETKRRCDELTRKMRRDGWPAMGIHGDKSQQERDWVLNEFKHGKAPILIATD…
na = not applicable
