# Supplementary material for: The DEAD-box RNA helicase eIF4A is a crucial factor for stem-cell activity and reproduction of the parasite Schistosoma mansoni
Source: Front Cell Infect Microbiol. 2026 Jan 9;15:1731808. doi: 10.3389/fcimb.2025.1731808 (PMC12827517; doi:10.3389/fcimb.2025.1731808)
Supplement: Supplementary file 3 [file Table2.xlsx]

## Sheet: Tabelle1
Supplemental Table S2. Primers used for RT-qPCR
Name	Gene	Sequence (5' - 3')	Tm values (°C; Kibbe, 2007)	Amplicon size (bp)	Primer pair efficiency	Reference
Smp_166400_qPCR_fw	Smeif4a-b	GACAGCATTTCGTAGTGGTTC	59.5	175	1.85 (92.5%)	this study
Smp_166400_qPCR_rev		GATAGCAACACCTTTACGACC	59.5
Smp_097660_qPCR_fw	Smeif4a-a	CGATGGCTTCGAGAAGTTGG	60.5	175	1.83 (91.5%)	this study
Smp_097660_qPCR_rev		GCTGATGGCAAATGTTGCCG	60.5
Smp_310830 LETM1-qPCR2 For	Smletm1	GGTGGAATGCGTTCAGTTGG	60.5	191	1.92 (96%)	(Haeberlein et al., 2019)
Smp_310830 LETM1-qPCR2 Rev		GAAGCTGATGGAGGTAATTGAG	60.1
Smp_333940_fw_qPCR5	RNA helicase	GTGTAAAGCGTACACAACTTCC	60.1	164	2.0 (100%)	this study
Smp_333940_rev_qPCR5		GTCCAACCAACTAGCTTCTTG	59.5
Smp_031010_fw_qPCR4	RNA helicase	CCGAATCACTGAAATCTTACCC	60.1	181	1.86 (93%)	this study
Smp_031010_rev_qPCR4		GTTGCCGTTTTCCCAGTCC	59.5
Smp_034190_fw_qPCR5	Smeif4a3	GTTCATGACCAATCCTGTTCG	59.5	149	2.01 (100.5%)	this study
Smp_034190_rev_qPCR5		CAGATTGAGTGACAGTGAGTG	59.5
Smp_131110_qPCR_fw	Smp14	CCTATGGCGGTGATTATGG	60.0	156	1.91 (95.5%)	(Buro et al., 2014)
Smp_131110_qPCR_rev		GGCTGGGTTTGTAAGTGC	60.0
Smp_050270_qPCR_fw	Smtyrosinase1	AGTATGCGGTGGACCAAAAC	60.0	188	2.01 (100.5%)	(Li et al., 2024)
Smp_050270_qPCR_rev		ATCGTCCTTTCCATCCAAAC	60.0
Smp_055740_nanos1_qPCR2_fw	Smnanos1	ACT TGT CCA TTA TGC GGT GCT	59.5	143	1.88 (94%)	(Kellershohn et al., 2018)
Smp_055740_nanos1_qPCR2_rev		GGT TCC AAC AAA CCA GCT TCA	59.5
Smp_051920_nanos2_qPCR_fw	Smnanos2	GCC GTG TTA TGA CCT CTG G	59.5	152	1.90 (95%)	(Kellershohn et al., 2018)
Smp_051920_nanos2_qPCR_rev		GAC GAT CTG GAG ACT CTG G	59.5
References:
Buro, C., Beckmann, S., Oliveira, K. C., Dissous, C., Cailliau, K., Marhöfer, R. J., Selzer, P. M., Verjovski-Almeida, S., & Grevelding, C. G. (2014). Imatinib Treatment Causes Substantial Transcriptional Changes in Adult Schistosoma mansoni In Vitro Exhibiting Pleiotropic Effects. PLoS Neglected Tropical Diseases, 8(6), e2923. https://doi.org/10.1371/JOURNAL.PNTD.0002923
Haeberlein, S., Angrisano, A., Quack, T., Lu, Z., Kellershohn, J., Blohm, A., Grevelding, C. G., & Hahnel, S. R. (2019). Identification of a new panel of reference genes to study pairing-dependent gene expression in Schistosoma mansoni. International Journal for Parasitology, 49(8), 615–624. https://doi.org/10.1016/J.IJPARA.2019.01.006
Kellershohn, J., Thomas, L., Hahnel, S. R., Grünweller, A., Hartmann, R. K., Hardt, M., Vilcinskas, A., Grevelding, C. G., & Haeberlein, S. (2018). Insects in anthelminthics research: Lady beetle-derived harmonine affects survival, reproduction and stem cell proliferation of Schistosoma mansoni. PLoS Neglected Tropical Diseases, 13(3). https://doi.org/10.1371/journal.pntd.0007240
Kibbe, W. A. (2007). OligoCalc: an online oligonucleotide properties calculator. Nucleic Acids Research, 35(Web Server issue), W43–W46. https://doi.org/10.1093/NAR/GKM234
Li, X., Weth, O., Haimann, M., Möscheid, M. F., Huber, T. S., & Grevelding, C. G. (2024). Rhodopsin orphan GPCR20 interacts with neuropeptides and directs growth, sexual differentiation, and egg production in female Schistosoma mansoni . Microbiology Spectrum, 12(1). https://doi.org/10.1128/spectrum.02193-23
