# Supplementary material for: The DEAD-box RNA helicase eIF4A is a crucial factor for stem-cell activity and reproduction of the parasite Schistosoma mansoni
Source: Front Cell Infect Microbiol. 2026 Jan 9;15:1731808. doi: 10.3389/fcimb.2025.1731808 (PMC12827517; doi:10.3389/fcimb.2025.1731808)
Supplement: Supplementary file 4 [file Table3.xlsx]

## Sheet: Tabelle1
Supplemental Table S3. Sequences of in vitro transcription constructs used for dsRNA or riboprobe synthesis
Gene	Application	Length (bp)	Sequence (5'-3')	Reference
Smp_097660 (Smeif4a-a)	dsRNA	540	CTGATCAAATGCTTGATCGTGGTTTTGAACCCCAAATTAAAGAAATATATAGATTTCTACCTGAAACGGCTCAAATCATGCTACTGTCTGCCACTATGCCGAAATCAATACTTTCCATCGCACGGAGTATAATGCATGATCCTGTTCAAATACTGATTAAGAAAGAAGAATTGACATTGGATGGGATCAAACAGTTTTATATTAATGTATCCAAAGAAGACTACAAATTAGAGACCTTAATGGATCTATATGGAATAATGAATTTAAGTCAAGTCGTCATTTTTGTTAATTCTGTAAACAAGTCCACACATATTTGTAATGAGCTTAAGCTCAAAAAGTTCCAAGTTTCATGCATTCATAGTGATATGGATCAAGAAAAACGTGATGCAGTTATGGAGG…	this study
	WISH-probe	450	TGCATGATCCTGTTCAAATACTGATTAAGAAAGAAGAATTGACATTGGATGGGATCAAACAGTTTTATATTAATGTATCCAAAGAAGACTACAAATTAGAGACCTTAATGGATCTATATGGAATAATGAATTTAAGTCAAGTCGTCATTTTTGTTAATTCTGTAAACAAGTCCACACATATTTGTAATGAGCTTAAGCTCAAAAAGTTCCAAGTTTCATGCATTCATAGTGATATGGATCAAGAAAAACGTGATGCAGTTATGGAGGAATTCCGTAGTGGAAGATCACGAATTTTGCTGTCCACTGATATTCTGGCGCGTGGTATCGATGTACAGCAAGTCTCATTAGTCGTTAACTATGACCTACCTAGTAATCGTGAGACATATATTCACAGAATCG…	this study
Smp_166400 (Smeif4a-b)	dsRNA	511	GTCGGACAACAACATAAACAGCCACTATAACAATGTATGTGATTCATTTGATCGTATGAATTTAAAAGAAAATCTTTTACGTGGAATATTTGCATATGGTTTTGAAAAACCTTCTGCAATACAACAAAGAGCTATAATTCCATCAATTGAAGGACGTAATGTCATAGCTCAAGCTCAGTCGGGTACCGGGAAAACAGCCACGTTTAGTATTGCCATTTTGCAACAAATCTGTACGAACGATCCACGTTGTCAAGCCTTAGTATTGGCTCCAACTAGGGAACTAGCGAAACAAATTCAAATGGTTGTTCTAGCACTTGGTGATTATATGAATATTAGTTGTCATGTTTGTATTGGTGGTACACAAGTATCCACTGATATTGAACAATTACAATTAGGTCA…	this study
	WISH-probe	445	CATTTTATGCGTAATCCAGTACGTATATTATTAAAACAAGAAGAATTAACATTAGATGGTATACGTCAATTTTATGTTAATGTTGAACAAGAAGAATGGAAATTAGAGACATTATGTGATTTATATCAAACAATAACAATAACACAAGCAGTAATATTTTGTAATTCACGTAGAAAAGTTGAATGGTTAACAAATGAATTAATTGAACGTGATTTTATTGTATCAGCAATGCATGGTGAAATGGAACAAATAGAACGTGATAATATTATGACAGCATTTCGTAGTGGTTCAAGTCGTATATTAATTTCTACAGATCTATTATCACGTGGTATTGATGTACAACAAATATCATTGGTGATTAATTTTGATTTACCGACAAATTTAGAAAGTTATATACAT…	this study
Smp_033710 (Smvlg1)	WISH-probe	676	CAAACGGTTCAGATGGTGGTGGTGCCAAACTTTATGTGCCTCCTCATTTGCGCAATCGTGGGACATCGAATGATCTTGCTGAGTCTGTAAATGATTTTAGTCAATTTAGTCGCCCATCCCGTGGCACTGGTGATAACTTTCGTGGACGTCCTTTTCGTGGTTCGTACAGTAATAGGGGATCAAAAGTTGGAAACGAAAGGCAACAATCTGACTCAAGGTGGTCAAGCTTCAACATGAATATTCAGTCACGAGGTGGCCATTCTACTTTAGGGTCAAATGTTCCCAGACGCAGTTGGAATTCATTCACCGAAGATTGGACTCAACAATTGCCACGAAACGAGCGTACAGAACAAGAGCTTTTCAAGAAAGTGAGCGCGGGGATAAACTTTAACCAATACG…	(Skinner et al., 2012)
Smp_335630 (Smtsp2)	WISH-probe	390	CTCTTGGTTGTGGGTATAAGTGTTTGCAGTGTTTGCTAATTATTTTCAACTGTGGAGCATTCATATGTGGTCTCGGGCTGATTGTGGTTGGTGCACTTGGGCTCCATTCTGTTGTAAATCACTGGAGCGAAATTGAACCCCCACTACAATCTCTTATTATCTTCATTATTGCTCTCGGATGCTTCTTATTTGTTTTGGGGGTTTTAGGGATGTTTGGAGCATGCATGAAGAATGTTTGTTTATTAACGACGTATTGTATTCTTCTATCAATTTTAATGGTTGCCGAAATAGCAGCAGGAATATTTGCTATAGTAGAAAAGCCCAAGGTCAAAAAACACATCACTAGTGCATTAAAAAAATTAGTAGATAAGTACCGTAATGACGAACATG	(Cogswell et al., 2011)
Smp_165360 (Smmyst4)	WISH-probe	550	CATCCAACTCACATAATTATAAACCACATGAACATAATGAATATAAAAAACATATTGATTCAAATAAACAAGAATCAAAAACAGAAGTGAAGGAATATTCAACAAAAAGAAATGAAGAGTCCTCTTTGTCAAATGAACCGAATAGTAATAATAATAATGAGAAGAATACCGGTAAGAATGATAATAAATTGAGTTATTACACAAAAACTAGTGAATATAAAACCGAGAATAAAAATGATGAGCTTATTTCATCAAGTCAACCAACTGTTACTCAAAGCCTTACATCAGTATCGTTTGTTTCCGGTAGTAATAAATATGATTCAACTAAGTCAAATGAATATAAAACATCATCTCAGAGTACAGTCAGTAAACCTGTATCAGAGGATGAGATTAAAACTC…	(Li et al., 2024)
ampR of E. coli	dsRNA control	493	GAGTATTCAACATTTCCGTGTCGCCCTTATTCCCTTTTTTGCGGCATTTTGCCTTCCTGTTTTTGCTCACCCAGAAACGCTGGTGAAAGTAAAAGATGCTGAAGATCAGTTGGGTGCACGAGTGGGTTACATCGAACTGGATCTCAACAGCGGTAAGATCCTTGAGAGTTTTCGCCCCGAAGAACGTTTTCCAATGATGAGCACTTTTAAAGTTCTGCTATGTGGCGCGGTATTATCCCGTATTGACGCCGGGCAAGAGCAACTCGGTCGCCGCATACACTATTCTCAGAATGACTTGGTTGAGTACTCACCAGTCACAGAAAAGCATCTTACGGATGGCATGACAGTAAGAGAATTATGCAGTGCTGCCATAACCATGAGTGATAACACTGCGGCCAA…	(Moescheid and Puckelwaldt et al., 2023)
References:
Cogswell, A. A., Collins, J. J., Newmark, P. A., & Williams, D. L. (2011). Whole mount in situ hybridization methodology for Schistosoma mansoni. Molecular and Biochemical Parasitology, 178(1–2), 46–50. https://doi.org/10.1016/j.molbiopara.2011.03.001
Li, X., Weth, O., Haimann, M., Möscheid, M. F., Huber, T. S., & Grevelding, C. G. (2024). Rhodopsin orphan GPCR20 interacts with neuropeptides and directs growth, sexual differentiation, and egg production in female Schistosoma mansoni. Microbiology Spectrum, 12(1). https://doi.org/10.1128/spectrum.02193-23
Moescheid, M. F., Puckelwaldt, O., Beutler, M., Haeberlein, S., & Grevelding, C. G. (2023). Defining an optimal control for RNAi experiments with adult Schistosoma mansoni. Scientific Reports, 13(1). https://doi.org/10.1038/s41598-023-36826-6
Skinner, D. E., Rinaldi, G., Suttiprapa, S., Mann, V. H., Smircich, P., Cogswell, A. A., Williams, D. L., & Brindley, P. J. (2012). Vasa-like DEAD-box RNA helicases of Schistosoma mansoni. PLoS Neglected Tropical Diseases, 6(6). https://doi.org/10.1371/journal.pntd.0001686
